# Supplementary material for: Polyacrylamide/Gel-Based Self-Healing Artificial Tympanic Membrane for Drug Delivery of Otitis Treatment
Source: Biomater Res. 2024 Jul 1;28:0049. doi: 10.34133/bmr.0049 (PMC11214819; doi:10.34133/bmr.0049)
Supplement: Supplementary 1 — Figs. S1 to S6 Movies S1 to S4 [file bmr.0049.f1.zip]

Archive with 10 entries (10 files):
- Fig S1.tif
- Fig S2.tif
- Fig S3.tif
- Fig S4.tif
- Fig S5.tif
- Fig S6.tif
- Movie. S1.mp4
- Movie. S2.mp4
- Movie. S3.mp4
- Movie. S4.mp4
